# Supplementary material for: The Comparison of the Effects between Continuous and Intermittent Energy Restriction in Short-Term Bodyweight Loss for Sedentary Population: A Randomized, Double-Blind, Controlled Trial
Source: Int J Environ Res Public Health. 2021 Nov 5;18(21):11645. doi: 10.3390/ijerph182111645 (PMC8583133; doi:10.3390/ijerph182111645)
Supplement: Supplementary file 1 [file ijerph-18-11645-s001.zip]

Archive with 2 entries (2 files):
- Original data.xlsx
- The template of detailed self-recorded report summaries.pdf
