# Supplementary material for: The Comparison of the Effects between Continuous and Intermittent Energy Restriction in Short-Term Bodyweight Loss for Sedentary Population: A Randomized, Double-Blind, Controlled Trial
Source: Int J Environ Res Public Health. 2021 Nov 5;18(21):11645. doi: 10.3390/ijerph182111645 (PMC8583133; doi:10.3390/ijerph182111645)
Supplement: Supplementary file 1 [file ijerph-18-11645-s001.zip › Original data.xlsx]

## Sheet: Total
Group	Gender	Age (year）	Height (cm)	Baseline Bodyweight (kg)	Endpoint Bodyweight (kg)	Difference of Bodyweight (kg)	Baseline BMI (kg/m^2)	Endpoint BMI (kg/m^2)	Difference of BMI (kg/m^2)	Baseline RMR (kcal/day)	Endpoint RMR (kcal/day)	Difference RMR (kcal/day)	Daily energy needed (kcal)	Result	1						2						3						4						5						6
															Carbohydrate (g)	Protein (g)	Fat (g)	Energy Intake (kcal)	EAT (kcal)	Weekly EAT accumulation (kcal)	Carbohydrate (g)	Protein (g)	Fat (g)	Energy Intake (kcal)	EAT (kcal)	Weekly EAT accumulation (kcal)	Carbohydrate (g)	Protein (g)	Fat (g)	Energy Intake (kcal)	EAT (kcal)	Weekly EAT accumulation (kcal)	Carbohydrate (g)	Protein (g)	Fat (g)	Energy Intake (kcal)	EAT (kcal)	Weekly EAT accumulation (kcal)	Carbohydrate (g)	Protein (g)	Fat (g)	Energy Intake (kcal)	EAT (kcal)	Weekly EAT accumulation (kcal)	Carbohydrate (g)	Protein (g)	Fat (g)	Energy Intake (kcal)	EAT (kcal)
IERG	F	37	165	57.5	53.4	4.1	21.1203	19.6143	1.50597	1246.38	1214.75	31.6304	800	Analysis	128	50	18	832	375	375	69	46	44	830	75	450	84	71	24	819	359	809	94	87	14	825	466	1275	193	68	33	1353	594	1869	112	60	23	836	296
CERG	F	24	166	67.8	66.4	1.4	24.6044	24.0964	0.508056	1415.79	1396.09	19.6952	1522.55	Analysis	176	84	55	1491	98	98	196	78	50	1518	766	864	168	114	45	1513	454	1318	183	100	43	1495	483	1801	198	84	47	1523	0	1801	152	89	60	1494	417
CERG	F	33	165	52.5	51.5	1	19.2837	18.9164	0.367309	1207.81	1200.09	7.71472	1725.4	Analysis	260	112	59	2040	328	328	248	108	56	1911	328	656	177	82	42	1395	117	773	157	92	33	1299	410	1183	186	108	47	1606	314	1497	165	85	48	1469	0
CERG	F	29	168	60	58.5	1.5	21.2585	20.727	0.531463	1306.06	1284.96	21.1049	1365.8	Analysis	149	68	55	1353	185	185	124	91	55	1334	185	370	194	52	44	1383	185	555	145	56	57	1229	173	728	152	64	48	1277	378	1106	150	93	41	1341	657
IERG	F	39	165	56	54.2	1.8	20.5693	19.9082	0.661157	1234.81	1220.92	13.8865	800	Analysis	58	53	22	624	313	313	48	51	36	713	128	441	75	52	20	674	410	851	54	57	25	644	477	1328	157	84	44	1344	120	1448	72	36	39	773	410
CERG	M	39	171	81.6	80.9	0.7	27.906	27.6666	0.23939	1667.51	1667.51	0	1882.16	Analysis	207	139	38	1703	1160	1160	198	138	54	1802	1024	2184	186	162	46	1754	195	2379	183	157	60	1871	695	3074	190	127	50	1681	992	4066	226	130	47	1789	921
IERG	F	34	160	78	76.4	1.6	30.4688	29.8438	0.625	1404.53	1392.19	12.3436	800	Analysis	141	24	15	765	765	765	80	122	54	1317	792	1557	120	31	31	837	66	1623	77	52	32	801	0	1623	114	173	66	1710	0	1623	111	29	40	866	634
IERG	F	37	158	60	59	1	24.0346	23.634	0.400577	1265.67	1257.95	7.71472	800	Analysis	111	38	23	794	482	482	86	62	24	809	241	723	79	66	25	876	724	1447	91	61	30	866	965	2412	130	116	102	2933	0	2412	95	35	19	861	105
CERG	F	29	168	65	66.5	-1.5	23.03	23.5615	-0.531463	1376.4	1397.5	-21.102	1466.28	Analysis	144	79	56	1381	340	340	120	78	63	1353	506	846	179	70	44	1393	488	1334	85	52	92	1371	265	1599	170	90	36	1346	349	1948	206	56	38	1391	193
IERG	F	35	153	55	51.5	3.5	23.4952	22.0001	1.49515	1227.09	1200.09	27.0015	800	Analysis	84	62	20	749	184	184	55	74	23	707	347	531	88	68	17	760	417	948	58	68	20	670	376	1324	139	69	36	1140	239	1563	52	58	15	562	383
CERG	F	27	170	63	62.3	0.7	21.7993	21.5571	0.242215	1348.26	1338.41	9.84762	1426.09	Analysis	160	51	33	1114	442	442	195	77	26	1316	324	766	100	112	67	1440	257	1023	229	64	16	1297	463	1486	151	81	36	1225	219	1705	163	72	16	1086	318
CERG	F	24	162	57	54.87	2.13	21.7193	20.9076	0.811614	1263.85	1233.89	29.9649	1305.5	Analysis	134	35	21	854	406	406	129	38	36	973	396	802	106	38	39	920	850	1652	86	45	71	1144	572	2224	70	42	45	852	858	3082	91	34	25	727	350
CERG	F	34	147	52	50	2	24.064	23.1385	0.92554	1209.35	1165.38	43.9739	1227.64	Analysis	148	45	52	1216	185	185	131	110	29	1208	350	535	121	66	29	998	71	606	133	70	38	1142	107	713	105	45	36	912	47	760	132	52	36	1041	282
CERG	M	34	182	81	78.1	2.9	24.4536	23.5781	0.875498	1711.08	1679.5	31.585	1944.4	Analysis	113	65	25	930	427	427	159	129	59	1637	213	640	110	75	52	1196	0	640	217	78	63	1712	757	1397	88	102	94	1597	213	1610	167	65	80	1641	0
IERG	M	26	171	74	71	3	25.3069	24.281	1.02596	1714.94	1672.05	42.8848	800	Analysis
IERG	F	39	164	62	59.7	2.3	23.0518	22.1966	0.855146	1281.1	1263.35	17.7439	800	Analysis
IERG	F	27	170	61.6	58.9	2.7	21.3149	20.3806	0.934256	1345.28	1290.58	54.6933	800	Analysis
CERG	M	17	172	90	80.95	9.05	30.4218	27.3628	3.05909	2045.95	1815	230.948	2422.79	Analysis	233	84	47	1659	0	0	215	100	60	1772	181	181	159	91	36	1289	236	417	159	91	36	1289	236	653	215	107	44	1657	442	1095	214	102	45	1641	442
IERG	F	27	165	56			20.5693			1249.79			800	Lost	74	40	38	806	168	168	62	14	56	808	272	440	72	40	38	802	168	608	74	38	39	803	209	817	526	58	158	3724	538	1355	73	40	38	808	349
IERG	F	31	166	71.5			25.9472			1354.39			800	Lost	155	119	25	1295	0	0	205	51	22	1186	0	0	176	143	26	1491	0	0	162	93	16	1154	0	0	245	74	16	1376	0	0	227	51	22	1270	0
CERG	F	32	154	48			20.2395			1173.09			1175.85	Lost	154	39	44	1185	0	0	172	68	36	1262	0	0	94	59	52	1079	0	0	124	68	37	1090	0	0	172	58	22	1113	0	0	107	42	67	1191	0
CERG	F	39	150	66			29.3333			1311.96			1374.22	Lost	86	56	31	860	542	542	181	46	15	1029	230	772	146	58	20	989	427	1199	78	65	44	961	291	1490	102	53	40	967	210	1700	105	64	26	900	291
CERG	F	35	166	74			26.8544			1373.67			1462.39	Lost	19	78	41	755	0	0	59	50	40	782	0	0					0						0						0						0
IERG	F	31	158	75			30.0433			1381.39			800	Lost											0						0						0						0						0
IERG	F	30	166	71.5			25.9472			1354.39			800	Lost											0						0						0						0						0
CERG	F	26	169	57.8			20.2374			1275.11			1321.58	Lost											0						0						0						0						0
[truncated: 146 more columns]
